# Supplementary material for: Tracing of streptococcal strains from infant stools across human body sites links site-specific prevalence to adhesins
Source: Appl Environ Microbiol. 2025 Aug 11;91(9):e00196-25. doi: 10.1128/aem.00196-25 (PMC12442395; doi:10.1128/aem.00196-25)
Supplement: File S1 — BBDuk settings used for filtering and trimming the raw sequencing reads. [file aem.00196-25-s0001.txt]

bbduk.sh t=$threads in1=$r1_in in2=$r2_in out1=$r1_out out2=$r2_out outs=$unpaired_out \
ref=bbmap_adapters.fa k=23 ktrim=r mink=11 hdist=1 tpe tbo \
qtrim=r trimq=20 ftl=0 maq=20 minlen=30
